# Supplementary material for: Docetaxel Oral Delivery System Using Natural Nanoparticles Derived from Ganoderma: Enhanced Pharmacokinetics, Potent Cytotoxicity, and Macrophage-Activating Properties
Source: Pharmaceuticals (Basel). 2026 Jun 5;19(6):899. doi: 10.3390/ph19060899 (PMC13304593; doi:10.3390/ph19060899)
Supplement: Supplementary file 1 [file pharmaceuticals-19-00899-s001.zip]

Archive with 1 entries (1 files):
- pharmaceuticals-4290042-supplementary.pdf
